# Supplementary material for: Effects of Harvest Timing on Phytochemical Composition in Lamiaceae Plants under an Environment-Controlled System
Source: Antioxidants (Basel). 2023 Oct 25;12(11):1909. doi: 10.3390/antiox12111909 (PMC10669742; doi:10.3390/antiox12111909)
Supplement: Supplementary file 1 [file antioxidants-12-01909-s001.zip]

Archive with 1 entries (1 files):
- antioxidants-2661023-supplementary.pdf
